# Supplementary material for: Rational design of aptamer switches with programmable pH response
Source: Nat Commun. 2020 Jun 10;11:2946. doi: 10.1038/s41467-020-16808-2 (PMC7286914; doi:10.1038/s41467-020-16808-2)
Supplement: Supplementary file 4 — Source Data [file 41467_2020_16808_MOESM4_ESM.xlsx]

## Sheet: Figure 1
	Figure 1c
	TAT 60 Raw:
	[ATP]	pH:	4.5			5			5.5			6			6.5			7			7.5			8			8.5
	0		1718280	1629553	1626934	1337545	1404724	1405615	1112553	1184327	1228388	934521	1079511	1007735	691568	682570	698135	9462	9966	10260	8939	9206	9460	7005	7777	8158	7374	7589	7707
	2.5e-06		1749622	1736349	1695243	1480450	1595519	1530604	1300764	1318808	1363047	1139016	1100660	1118145	722624	742264	738092
	7.5e-06		1690947	1688573	1732140	1487387	1527384	1561444	1357129	1414814	1382238	1160222	1187470	1209072	745761	747415	762234	10251	10740	10973	9090	8839	9290	8155	7922	8157	8273	8073	8205
	2.5e-05		1744134	1740638	1834130	1560530	1559583	1684773	1503650	1490081	1458872	1367350	1354834	1373725	767898	776519	800266	9879	10692	10712	9334	9723	9959	7800	8447	8852	7996	8042	8699
	7.5e-05		1703745	1735836	1712299	1635329	1609199	1652735	1639161	1508786	1526862	1333292	1515168	1564469	869643	915532	902364	10919	11288	11526	9535	9908	10147	8344	8395	8557	8523	8328	8639
	0.00025		1694045	1764031	1754210	1529719	1733849	1571493	1458747	1458746	1473852	1740255	1680553	1590100	1212224	1286016	1285128	12409	12921	11641	11059	10059	11215	9239	9748	9805	9357	9245	9436
	0.00075		1814871	1750362	1755355	1661444	1632993	1697687	1468752	1478166	1518212	1625185	1730030	1697444	1591764	1476567	1498103	13821	14658	15576	13449	13540	13301	11592	11538	11638	11519	9114	9924
	0.0025		1712660	1659048	1672046	1570940	1584877	1664855	1492128	1571508	1621650	1636643	1804172	1754207	1600161	1569257	1525190	21439	21620	21001	19511	17173	18478	16713	16639	17339	17006	16541	15356
	0.0075																	28697	28874	28728	26943	24573	27300	24224	24842	24199	26254	25798	24029
	TAT 60 Normalized:
	[ATP]	pH:	4.5			5			5.5			6			6.5			7			7.5			8			8.5
	0		0.991548	0.940348	0.938836	0.822065	0.863353	0.863901	0.730805	0.777951	0.806893	0.541995	0.626085	0.584457	0.410771	0.405427	0.414672	0.247056	0.260216	0.267892	0.238615	0.245742	0.252523	0.195845	0.217429	0.228081	0.149492	0.153851	0.156243
	2.5e-06		1.00964	1.00198	0.978255	0.909895	0.980617	0.94072	0.854435	0.866288	0.895347	0.660597	0.638351	0.648492	0.429217	0.440883	0.438405
	7.5e-06		0.975776	0.974406	0.999546	0.914158	0.938741	0.959674	0.89146	0.929351	0.907953	0.672896	0.688699	0.701227	0.44296	0.443943	0.452745	0.267657	0.280425	0.286509	0.242646	0.235946	0.247985	0.227997	0.221483	0.228053	0.167717	0.163663	0.166339
	2.5e-05		1.00647	1.00445	1.0584	0.959113	0.958531	1.03547	0.987705	0.978792	0.958292	0.793024	0.785765	0.796721	0.456109	0.461229	0.475334	0.257944	0.279172	0.279694	0.249159	0.259543	0.265843	0.218072	0.236161	0.247484	0.162102	0.163034	0.176354
	7.5e-05		0.983161	1.00168	0.988097	1.00509	0.989025	1.01578	1.07672	0.991079	1.00295	0.773271	0.878754	0.907347	0.516542	0.543799	0.535978	0.285099	0.294734	0.300948	0.254525	0.264481	0.270861	0.233281	0.234707	0.239236	0.172786	0.168832	0.175137
	0.00025		0.977563	1.01795	1.01228	0.940176	1.06564	0.965851	0.95821	0.958209	0.968132	1.0093	0.974673	0.922212	0.720025	0.763856	0.763328	0.324003	0.337372	0.30395	0.295206	0.268512	0.29937	0.258304	0.272534	0.274128	0.189693	0.187423	0.191295
	0.00075		1.04729	1.01006	1.01294	1.02113	1.00365	1.04341	0.964782	0.970966	0.997271	0.942561	1.00337	0.984469	0.945461	0.877037	0.889829	0.360871	0.382725	0.406695	0.359004	0.361433	0.355053	0.324089	0.322579	0.325375	0.233523	0.184767	0.201188
	0.0025		0.988305	0.957368	0.964869	0.965511	0.974076	1.02323	0.980137	1.03228	1.06522	0.949206	1.04637	1.01739	0.950449	0.932093	0.905918	0.55978	0.564506	0.548343	0.520821	0.458411	0.493246	0.467261	0.465192	0.484763	0.34476	0.335334	0.31131
	0.0075																	0.749288	0.75391	0.750098	0.719209	0.655945	0.728738	0.677253	0.694531	0.676554	0.532244	0.523	0.487137
	Figure 1d
			No Triplex Motif				TAT 60
	pH		Log(Kd^eff)	SEM from Fit	N in fit		Log(Kd^eff)	SEM from Fit	N in fit
	4.5		-3.467	0.04383	3
	5		-3.645	0.04227	3		-5.588	0.2375	3
	5.5		-3.671	0.04172	3		-5.429	0.149	3
	6		-3.673	0.0439	3		-4.505	0.1007	3
	6.5		-3.663	0.04722	3		-3.68	0.05865	3
	7		-3.612	0.04525	3		-2.41	0.04346	3
	7.5		-3.587	0.04304	3		-2.299	0.07116	3
	8		-3.6	0.04348	3		-2.282	0.04067	3
	8.5		-3.575	0.04356	3		-1.986	0.1022	3

## Sheet: Figure 2
	Figure 2a
			TAT 50				TAT 60				TAT 70				TAT 80
	pH		Log(Kd^eff)	SEM from Fit	N in fit		Log(Kd^eff)	SEM from Fit	N in fit		Log(Kd^eff)	SEM from Fit	N in fit		Log(Kd^eff)	SEM from Fit	N in fit
	4.5		-4.726	0.1112	3										-5.535	0.1961	3
	5		-4.733	0.1149	3		-5.588	0.2375	3		-5.169	0.2083	3		-5.627	0.1889	3
	5.5		-4.555	0.07326	3		-5.429	0.149	3		-5.131	0.223	3		-5.107	0.07158	3
	6		-3.741	0.0703	3		-4.505	0.1007	3		-4.544	0.09023	3		-4.923	0.09048	3
	6.5		-2.641	0.1285	3		-3.68	0.05865	3		-3.778	0.04531	3		-4.983	0.04701	3
	7		-2.295	0.1083	3		-2.41	0.04346	3		-2.922	0.05129	3		-4.655	0.05468	3
	7.5		-2.325	0.1071	3		-2.299	0.07116	3		-2.47	0.04387	3		-4.319	0.03822	3
	8		-2.266	0.106	3		-2.282	0.04067	3		-2.39	0.1022	3		-3.987	0.05246	3
	8.5		-2.247	0.08549	3		-1.986	0.1022	3		-2.283	0.07855	3		-3.879	0.07862	3
	Figure 2b
			pKa
	TAT Content		pKa	SEM from Fit	N in fit
	50		6.051	0.07931	3
	60		6.305	0.06888	3
	70		6.475	0.06966	3
	80		6.937	0.1676	3

## Sheet: Figure 3
	Figure 3c
	A-C Mismatch Raw:
	[ATP]	pH:	4.5			5			5.5			6			6.5			7			7.5			8			8.5
	0		169639	165681	167219	114757	118975	124369	107190	108410	115156	97801	96962	93776	129573	118123	119353	141639	140454	147302	119035	112805	114632	141205	147990	139385	131085	133218	138309
	2.5e-06		171162	168181	167837	122430	126374	125028	120923	114839	119192	105744	103581	106778	125225	122694	125461	149419	152819	153462	123028	122538	125416	151153	140426	141189	145421	141307	146346
	7.5e-06		172024	167860	179010	125265	122912	126869	118994	117325	120794	107622	109681	112804	128202	125943	136784	154106	151683	159891	127953	127260	130651	143767	145577	148778	146548	145109	144881
	2.5e-05		174825	165249	177532	123715	122325	125558	119398	117403	124275	116824	114011	115793	138543	135165	147158	163491	163722	166330	140999	139913	143726	164404	159288	166364	161269	159331	165260
	7.5e-05		184535	179259	185350	127955	128046	129068	131589	131946	133412	139362	133945	136361	188447	200303	202266	246141	245768	250385	230730	233726	231760	289945	263075	271941	264774	261630	269616
	0.00025		223531	227376	222611	159837	169220	160963	184543	185533	190894	261782	256103	249774	423393	440572	444511	598231	571313	572127	511684	514626	531932	661484	629183	626304	584025	598783	641790
	0.00075		432133	422126	424075	351914	339188	336491	430909	431018	444596	567186	568589	538950	778956	752152	755192	911367	876744	867060	721830	721695	750454	870740	870592	876028	812918	819903	865628
	0.0025		759101	753479	733549	660195	654026	687981	774870	779848	795049	798332	852837	837739	923074	926483	889644	1070844	1049425	1095184	885237	900425	909831	1038057	1070550	1033598	1009908	1031192	991402
	A-C Mismatch Normalized:
	[ATP]	pH:	4.5			5			5.5			6			6.5			7			7.5			8			8.5
	0		0.105202	0.102747	0.103701	0.060288	0.062504	0.065338	0.06965	0.070443	0.074826	0.083435	0.082719	0.080001	0.11879	0.108293	0.109421	0.114286	0.11333	0.118856	0.117668	0.11151	0.113316	0.120579	0.126373	0.119025	0.115931	0.117817	0.12232
	2.5e-06		0.106146	0.104298	0.104084	0.064319	0.066391	0.065684	0.078574	0.07462	0.077449	0.090211	0.088366	0.091093	0.114804	0.112484	0.11502	0.120564	0.123307	0.123826	0.121616	0.121131	0.123976	0.129074	0.119914	0.120565	0.128609	0.124971	0.129427
	7.5e-06		0.106681	0.104098	0.111013	0.065808	0.064572	0.066651	0.07732	0.076236	0.07849	0.091813	0.09357	0.096234	0.117533	0.115462	0.125401	0.124346	0.122391	0.129014	0.126484	0.125799	0.129151	0.122767	0.124312	0.127046	0.129606	0.128334	0.128132
	2.5e-05		0.108418	0.102479	0.110097	0.064994	0.064264	0.065962	0.077583	0.076286	0.080752	0.099664	0.097264	0.098784	0.127014	0.123917	0.134912	0.131918	0.132105	0.134209	0.13938	0.138307	0.142076	0.140389	0.136021	0.142063	0.142625	0.140911	0.146155
	7.5e-05		0.114439	0.111168	0.114945	0.067222	0.067269	0.067806	0.085504	0.085736	0.086689	0.118891	0.11427	0.116331	0.172765	0.183634	0.185434	0.198607	0.198307	0.202032	0.228081	0.231043	0.229099	0.247593	0.224647	0.232218	0.234164	0.231384	0.238447
	0.00025		0.138623	0.141007	0.138052	0.083971	0.0889	0.084562	0.119913	0.120556	0.124039	0.223329	0.218484	0.213085	0.388159	0.403908	0.407519	0.482704	0.460984	0.461641	0.50581	0.508718	0.525825	0.564861	0.537278	0.534819	0.516508	0.52956	0.567595
	0.00075		0.267987	0.261782	0.26299	0.184879	0.178193	0.176777	0.279997	0.280067	0.28889	0.483872	0.485069	0.459784	0.714132	0.689559	0.692346	0.735368	0.707432	0.699618	0.713543	0.713409	0.741838	0.74355	0.743424	0.748066	0.71894	0.725117	0.765556
	0.0025		0.470757	0.46727	0.454911	0.346835	0.343595	0.361433	0.503496	0.506731	0.516608	0.681065	0.727564	0.714683	0.846257	0.849382	0.815609	0.864048	0.846765	0.883688	0.875074	0.890088	0.899386	0.886427	0.914174	0.88262	0.893156	0.91198	0.87679
	Figure 3d
			A-C Mismatch				A-G Mismatch
	pH		Log(Kd^eff)	SEM from Fit	N in fit		Log(Kd^eff)	SEM from Fit	N in fit
	4.5		-2.437	0.06907	3		-2.491	0.07041	3
	5		-2.255	0.09947	3		-3.077	0.03866	3
	5.5		-2.559	0.06213	3		-3.406	0.02545	3
	6		-2.952	0.04578	3		-3.489	0.03392	3
	6.5		-3.332	0.04437	3		-3.632	0.04087	3
	7		-3.411	0.0391	3		-3.557	0.03726	3
	7.5		-3.475	0.03266	3		-3.497	0.03179	3
	8		-3.522	0.04043	3		-3.494	0.03758	3
	8.5		-3.507	0.0405	3		-3.56	0.03693	3

## Sheet: Figure 4
	Figure 4c
	pH-Window Raw:
	[ATP]	pH:	5			6			7			8
	0		651129	664290	724117	703831	762550	823630	693701	674483	701761	558887	572956	624142
	2.5e-06		752134	761932	757551	829887	814593	651363	764454	764004	748104	607510	598456	599902
	7.5e-06		767561	744577	789848	889923	861078	879987	794654	781244	794641	596868	585050	609479
	2.5e-05		836152	840528	851052	1070887	1079518	1102902	952398	950421	967967	615990	620264	628288
	7.5e-05		1066922	1085980	1023758	1311419	1344444	1360694	1158893	1262220	1185878	724824	760250	778344
	0.00025		1517341	1473034	1498339	1561930	1524792	1566447	1436666	1413014	1378685	1131396	1168925	1152662
	0.00075		1601035	1626550	1604800	1594844	1603180	1640632	1400476	1455682	1439766	1331018	1317118	1372313
	0.0025		1622896	1655569	1659314	1591312	1645663	1658523	1423019	1480496	1434142	1408849	1476266	1438001
	pH-Window Normalized:
	[ATP]	pH:	5			6			7			8
	0		0.375761	0.383356	0.417882	0.423647	0.458991	0.495756	0.467534	0.454582	0.472966	0.362063	0.371177	0.404337
	2.5e-06		0.434051	0.439705	0.437177	0.499523	0.490317	0.392066	0.51522	0.514916	0.5042	0.393562	0.387696	0.388633
	7.5e-06		0.442953	0.429689	0.455815	0.535659	0.518297	0.529679	0.535574	0.526536	0.535565	0.386668	0.379012	0.394837
	2.5e-05		0.482537	0.485062	0.491135	0.644585	0.64978	0.663855	0.641888	0.640556	0.652381	0.399055	0.401824	0.407022
	7.5e-05		0.615712	0.62671	0.590803	0.789365	0.809243	0.819024	0.78106	0.850699	0.799247	0.469561	0.492511	0.504233
	0.00025		0.875645	0.850076	0.864679	0.940151	0.917797	0.94287	0.968271	0.95233	0.929193	0.73295	0.757262	0.746727
	0.00075		0.923944	0.938669	0.926117	0.959963	0.96498	0.987523	0.94388	0.981087	0.97036	0.862271	0.853266	0.889023
	0.0025		0.93656	0.955416	0.957577	0.957837	0.990552	0.998292	0.959073	0.997811	0.96657	0.912692	0.956366	0.931577
	Figure 3d
			DS Mismatch (A-C Mismatch)				Linker Triplex (TAT 80)				Combined
	pH		Log(Kd^eff)	SEM from Fit	N in fit		Log(Kd^eff)	SEM from Fit	N in fit		Log(Kd^eff)	SEM from Fit	N in fit
	4.5		-2.437	0.06907	3		-5.535	0.1961	3		-3.99	0.06055	3
	5		-2.255	0.09947	3		-5.627	0.1889	3		-3.955	0.05459	3
	5.5		-2.559	0.06213	3		-5.107	0.07158	3		-4.154	0.04242	3
	6		-2.952	0.04578	3		-4.923	0.09048	3		-4.389	0.04903	3
	6.5		-3.332	0.04437	3		-4.983	0.04701	3		-4.489	0.04058	3
	7		-3.411	0.0391	3		-4.655	0.05468	3		-4.363	0.0446	3
	7.5		-3.475	0.03266	3		-4.319	0.03822	3		-3.954	0.05623	3
	8		-3.522	0.04043	3		-3.987	0.05246	3		-3.67	0.05617	3
	8.5		-3.507	0.0405	3		-3.879	0.07862	3		-3.386	0.04711	3

## Sheet: Supplementary Figure 2
	Supplementary Figure 2a
			TAT 50				TAT 60				TAT 70				TAT 80
	pH
	4.5		1.01767	0.891669	1.04731		1.06351	0.995408	0.993397		0.908992	0.89682	0.863009		1.05481	0.990178	1.14748
	5		0.722473	0.783603	0.970127		0.838075	0.892994	0.893723		0.95686	0.90406	0.90399		0.951018	0.952977	1.04108
	5.5		0.668991	0.686857	0.778233		0.716687	0.779397	0.817894		0.814765	0.776153	0.715915		0.625779	0.642171	0.70425
	6		0.299436	0.504751	0.394355		0.465543	0.577394	0.522023		0.304269	0.301067	0.321363		0.689306	0.625951	0.724981
	6.5		0.163979	0.176327	0.240107		0.290996	0.283888	0.296185		0.188733	0.179036	0.219641		0.373014	0.335644	0.447419
	7		0.035067	-0.00401	0.078065		0.073232	0.090737	0.100947		0.023999	0.075567	0.10532		0.163364	0.165526	0.247201
	7.5		0.011096	0.16288	0.039364		0.062005	0.071484	0.080504		0.025008	0.024357	0.040184		0.030321	-0.00283	0.039475
	8		-0.01255	-0.01876	-0.00977		0.005114	0.033824	0.047993		0.022493	0.008671	0.036075		-0.07134	-0.04954	0.011592
	8.5		-0.02868	0.004037	0.001379		-0.05654	-0.05074	-0.04756		-0.02855	-0.00816	0.003333		0.049323	0.030201	0.031265
	Supplementary Figure 2b
			pKa
	TAT Content		pKa	SEM from Fit	N in fit
	50		5.841	0.04463	3
	60		6.051	0.02817	3
	70		5.837	0.03805	3
	80		6.239	0.05811	3

## Sheet: Supplementary Figure 4
	Supplementary Figure 4
	TAT 50 Raw:
	[ATP]	pH:	4.5			5			5.5			6			6.5			7			7.5			8			8.5
	0		2065986	1952701	2092634	1016477	1047504	1142176	1529827	1543849	1615564	1283544	1450372	1360671	1284534	1295517	1352245	1326047	1286647	1369395	1192331	1332479	1218430	1197355	1191491	1199977	1147710	1177716	1175277
	2.5e-06		2170024	2178574	2159683	1211238	1214136	1177161	1684476	1655045	1684088	1493876	1432670	1405107	1394668	1370904	1367610
	7.5e-06		2202279	2221491	2323834	1228250	1204371	1215032	1743211	1724835	1713546	1425800	1427711	1400130	1378855	1373535	1419836	1408588	1397928	1438838	1289258	1247151	1265629	1199797	1214884	1229189	1174993	1158341	1159186
	2.5e-05		2305353	2306169	2332066	1270563	1259306	1297122	1832527	1835630	1895467	1469472	1443063	1463775	1344824	1358602	1428275	1395435	1415328	1395500	1232479	1209842	1261015	1231001	1228572	1246000	1164478	1167664	1178127
	7.5e-05		2449254	2518491	2581688	1433681	1392105	1415491	2153164	2119644	2158240	1756716	1584873	1623440	1393206	1387468	1397171	1355071	1393371	1419384	1228623	1235480	1242137	1225369	1235414	1292070	1165955	1163386	1184399
	0.00025		2530512	2562170	2629026	1432852	1454011	1428178	2196471	2164957	2215308	2045729	1915381	1910278	1443323	1464127	1479876	1384466	1472067	1443131	1347505	1265702	1286594	1199466	1314064	1295894	1160440	1225912	1250192
	0.00075		2605497	2622120	2632665	1475006	1445358	1486636	2252089	2138902	2299159	2184707	2197251	2153567	1621664	1640140	1733245	1438731	1488359	1493479	1416103	1390902	1341746	1268603	1349920	1339748	1256290	1279861	1255338
	0.0025		2552391	2606956	2510499	1424974	1446011	1507533	2245842	2250677	2290913	2203193	2298114	2298289	2050447	1991424	1929412	1909242	1941441	1959719	1746912	1853724	1695452	1702878	1734351	1767678	1637494	1661094	1664385
	0.0075																	2218173	2317733	2289068	2025447	2204358	2085963	1984704	2136874	2122759	1926890	2019303	2045593
	TAT 50 Normalized:
	[ATP]	pH:	4.5			5			5.5			6			6.5			7			7.5			8			8.5
	0		0.79461	0.751039	0.80486	0.692531	0.71367	0.77817	0.674037	0.680215	0.711813	0.546245	0.617243	0.579068	0.499404	0.503674	0.525729	0.454826	0.441312	0.469695	0.446537	0.499024	0.456312	0.438361	0.436214	0.439321	0.432782	0.444096	0.443177
	2.5e-06		0.834625	0.837913	0.830648	0.825223	0.827197	0.802006	0.742175	0.729208	0.742004	0.635757	0.609709	0.597979	0.542222	0.532983	0.531703
	7.5e-06		0.847031	0.85442	0.893783	0.836813	0.820544	0.827808	0.768053	0.759957	0.754983	0.606785	0.607599	0.595861	0.536075	0.534006	0.552007	0.483138	0.479481	0.493513	0.482837	0.467068	0.473988	0.439255	0.444779	0.450016	0.44307	0.43679	0.437109
	2.5e-05		0.886675	0.886988	0.896949	0.865641	0.857972	0.883736	0.807406	0.808773	0.835137	0.625371	0.614132	0.622947	0.522844	0.528201	0.555288	0.478626	0.485449	0.478648	0.461573	0.453095	0.47226	0.450679	0.44979	0.456171	0.439105	0.440306	0.444251
	7.5e-05		0.942021	0.968651	0.992957	0.976774	0.948448	0.964381	0.948678	0.933909	0.950914	0.747615	0.674483	0.690896	0.541654	0.539423	0.543195	0.464782	0.477918	0.486841	0.460129	0.462697	0.46519	0.448617	0.452295	0.473037	0.439661	0.438693	0.446616
	0.00025		0.973274	0.98545	1.01116	0.97621	0.990625	0.973025	0.967758	0.953873	0.976058	0.870612	0.815139	0.812967	0.561139	0.569227	0.57535	0.474864	0.50491	0.494986	0.504651	0.474016	0.48184	0.439134	0.481089	0.474437	0.437582	0.46227	0.471426
	0.00075		1.00212	1.00851	1.01256	1.00493	0.98473	1.01285	0.992264	0.942394	1.013	0.929758	0.935096	0.916505	0.630474	0.637658	0.673855	0.493476	0.510499	0.512255	0.530342	0.520904	0.502495	0.464446	0.494217	0.490493	0.473725	0.482613	0.473366
	0.0025		0.981689	1.00268	0.965577	0.970842	0.985175	1.02709	0.989511	0.991641	1.00937	0.937625	0.978021	0.978095	0.797178	0.774231	0.750121	0.654859	0.665903	0.672172	0.654233	0.694234	0.63496	0.623437	0.63496	0.647161	0.617471	0.62637	0.627611
	0.0075																	0.760821	0.794969	0.785137	0.758546	0.82555	0.78121	0.726616	0.782327	0.777159	0.726597	0.761444	0.771358
	TAT 60 Raw:
	[ATP]	pH:	4.5			5			5.5			6			6.5			7			7.5			8			8.5
	0		1718280	1629553	1626934	1337545	1404724	1405615	1112553	1184327	1228388	934521	1079511	1007735	691568	682570	698135	9462	9966	10260	8939	9206	9460	7005	7777	8158	7374	7589	7707
	2.5e-06		1749622	1736349	1695243	1480450	1595519	1530604	1300764	1318808	1363047	1139016	1100660	1118145	722624	742264	738092
	7.5e-06		1690947	1688573	1732140	1487387	1527384	1561444	1357129	1414814	1382238	1160222	1187470	1209072	745761	747415	762234	10251	10740	10973	9090	8839	9290	8155	7922	8157	8273	8073	8205
	2.5e-05		1744134	1740638	1834130	1560530	1559583	1684773	1503650	1490081	1458872	1367350	1354834	1373725	767898	776519	800266	9879	10692	10712	9334	9723	9959	7800	8447	8852	7996	8042	8699
	7.5e-05		1703745	1735836	1712299	1635329	1609199	1652735	1639161	1508786	1526862	1333292	1515168	1564469	869643	915532	902364	10919	11288	11526	9535	9908	10147	8344	8395	8557	8523	8328	8639
	0.00025		1694045	1764031	1754210	1529719	1733849	1571493	1458747	1458746	1473852	1740255	1680553	1590100	1212224	1286016	1285128	12409	12921	11641	11059	10059	11215	9239	9748	9805	9357	9245	9436
	0.00075		1814871	1750362	1755355	1661444	1632993	1697687	1468752	1478166	1518212	1625185	1730030	1697444	1591764	1476567	1498103	13821	14658	15576	13449	13540	13301	11592	11538	11638	11519	9114	9924
	0.0025		1712660	1659048	1672046	1570940	1584877	1664855	1492128	1571508	1621650	1636643	1804172	1754207	1600161	1569257	1525190	21439	21620	21001	19511	17173	18478	16713	16639	17339	17006	16541	15356
	0.0075																	28697	28874	28728	26943	24573	27300	24224	24842	24199	26254	25798	24029
	TAT 60 Normalized:
	[ATP]	pH:	4.5			5			5.5			6			6.5			7			7.5			8			8.5
	0		0.991548	0.940348	0.938836	0.822065	0.863353	0.863901	0.730805	0.777951	0.806893	0.541995	0.626085	0.584457	0.410771	0.405427	0.414672	0.247056	0.260216	0.267892	0.238615	0.245742	0.252523	0.195845	0.217429	0.228081	0.149492	0.153851	0.156243
	2.5e-06		1.00964	1.00198	0.978255	0.909895	0.980617	0.94072	0.854435	0.866288	0.895347	0.660597	0.638351	0.648492	0.429217	0.440883	0.438405
	7.5e-06		0.975776	0.974406	0.999546	0.914158	0.938741	0.959674	0.89146	0.929351	0.907953	0.672896	0.688699	0.701227	0.44296	0.443943	0.452745	0.267657	0.280425	0.286509	0.242646	0.235946	0.247985	0.227997	0.221483	0.228053	0.167717	0.163663	0.166339
	2.5e-05		1.00647	1.00445	1.0584	0.959113	0.958531	1.03547	0.987705	0.978792	0.958292	0.793024	0.785765	0.796721	0.456109	0.461229	0.475334	0.257944	0.279172	0.279694	0.249159	0.259543	0.265843	0.218072	0.236161	0.247484	0.162102	0.163034	0.176354
	7.5e-05		0.983161	1.00168	0.988097	1.00509	0.989025	1.01578	1.07672	0.991079	1.00295	0.773271	0.878754	0.907347	0.516542	0.543799	0.535978	0.285099	0.294734	0.300948	0.254525	0.264481	0.270861	0.233281	0.234707	0.239236	0.172786	0.168832	0.175137
	0.00025		0.977563	1.01795	1.01228	0.940176	1.06564	0.965851	0.95821	0.958209	0.968132	1.0093	0.974673	0.922212	0.720025	0.763856	0.763328	0.324003	0.337372	0.30395	0.295206	0.268512	0.29937	0.258304	0.272534	0.274128	0.189693	0.187423	0.191295
	0.00075		1.04729	1.01006	1.01294	1.02113	1.00365	1.04341	0.964782	0.970966	0.997271	0.942561	1.00337	0.984469	0.945461	0.877037	0.889829	0.360871	0.382725	0.406695	0.359004	0.361433	0.355053	0.324089	0.322579	0.325375	0.233523	0.184767	0.201188
	0.0025		0.988305	0.957368	0.964869	0.965511	0.974076	1.02323	0.980137	1.03228	1.06522	0.949206	1.04637	1.01739	0.950449	0.932093	0.905918	0.55978	0.564506	0.548343	0.520821	0.458411	0.493246	0.467261	0.465192	0.484763	0.34476	0.335334	0.31131
	0.0075																	0.749288	0.75391	0.750098	0.719209	0.655945	0.728738	0.677253	0.694531	0.676554	0.532244	0.523	0.487137
	TAT 70 Raw:
	[ATP]	pH:	4.5			5			5.5			6			6.5			7			7.5			8			8.5
	0		21180	20991	20466	20429	19665	19664	19140	18558	17650	11149	11102	11400	10622	10462	11132	8388	9291	9812	9585	9572	9888	9984	9695	10268	9645	10106	10366
	2.5e-06		20975	22714	24486	21986	22889	22723	21238	22110	23092	14928	14424	13460	10907	11649	11550
	7.5e-06		20957	22255	24241	22829	23097	24093	22555	21822	24289	16337	16141	15905	10788	12355	12262	9199	10511	10514	10014	10137	10318	10572	10739	10539	11603	11088	11014
	2.5e-05		20661	23043	24796	24702	23923	25559	23843	25555	26543	19501	19903	18320	11759	12621	13583	9528	10378	10672	10386	9713	10452	10014	10176	10339	11200	10947	10856
	7.5e-05		21237	23105	25167	24412	23925	24929	24446	26035	25336	22374	22962	20461	15747	16819	17378	10264	10674	11670	9924	10027	10090	10317	9988	10825	11510	11406	9786
	0.00025		21444	23171	23498	24693	24667	24162	24079	23220	25838	23653	23411	23106	21695	22285	23279	12361	13070	13605	10560	10773	11393	10668	10731	10632	10587	10439	10772
	0.00075		23801	24537	24636	26392	26043	26277	27967	27427	28421	26754	25881	25387	26078	25835	27058	17607	17765	19309	14418	13846	14034	12873	12992	12678	13139	14058	13307
	0.0025		25702	25652	26453	28219	27554	28967	27805	30548	30754	27737	28117	27703	27266	28690	29381	23420	24485	25459	20818	21027	22199	24553	20544	19783	20673	20815	21298
	0.0075																	26887	29273	29368	27937	27984	27015	27045	28218	27382	27967	28035	28311
	TAT 70 Normalized:
	[ATP]	pH:	4.5			5			5.5			6			6.5			7			7.5			8			8.5
	0		0.756618	0.749866	0.731111	0.78317	0.753882	0.753843	0.70435	0.682932	0.649518	0.421178	0.419402	0.43066	0.35709	0.351711	0.374235	0.265712	0.294317	0.310821	0.266272	0.265911	0.27469	0.264877	0.25721	0.272411	0.236565	0.247872	0.254249
	2.5e-06		0.749294	0.811417	0.874719	0.84286	0.877477	0.871114	0.781556	0.813645	0.849783	0.563938	0.544898	0.508481	0.366671	0.391616	0.388288
	7.5e-06		0.748651	0.79502	0.865966	0.875177	0.885451	0.923634	0.830021	0.803047	0.893832	0.617166	0.609762	0.600846	0.362671	0.41535	0.412223	0.291403	0.332964	0.333059	0.27819	0.281607	0.286635	0.280476	0.284907	0.279601	0.28459	0.271958	0.270143
	2.5e-05		0.738077	0.82317	0.885793	0.946981	0.917117	0.979835	0.87742	0.940421	0.976779	0.736693	0.751879	0.692078	0.395314	0.424292	0.456633	0.301825	0.328751	0.338064	0.288524	0.269828	0.290358	0.265673	0.269971	0.274295	0.274705	0.2685	0.266268
	7.5e-05		0.758654	0.825385	0.899046	0.935864	0.917194	0.955683	0.89961	0.958085	0.932362	0.845227	0.86744	0.772959	0.529382	0.565421	0.584213	0.325139	0.338127	0.369678	0.27569	0.278551	0.280301	0.273711	0.264983	0.287189	0.282309	0.279758	0.240024
	0.00025		0.766049	0.827743	0.839424	0.946636	0.945639	0.926279	0.886104	0.854493	0.950835	0.893544	0.884402	0.87288	0.729342	0.749176	0.782593	0.391567	0.414027	0.430974	0.293358	0.299275	0.316499	0.283023	0.284695	0.282068	0.25967	0.25604	0.264207
	0.00075		0.850248	0.876541	0.880077	1.01177	0.99839	1.00736	1.02918	1.00931	1.04589	1.01069	0.977711	0.95905	0.876689	0.86852	0.909635	0.557748	0.562753	0.611664	0.400533	0.384643	0.389866	0.341522	0.344679	0.336349	0.322263	0.344804	0.326384
	0.0025		0.918158	0.916372	0.944986	1.08181	1.05632	1.11048	1.02322	1.12416	1.13174	1.04783	1.06218	1.04654	0.916627	0.964499	0.987729	0.741891	0.775627	0.806481	0.578326	0.584132	0.61669	0.651394	0.545035	0.524845	0.507052	0.510534	0.522381
	0.0075																	0.851717	0.9273	0.930309	0.776092	0.777398	0.750479	0.717507	0.748627	0.726448	0.685953	0.687621	0.694391
	TAT 80 Raw:
	[ATP]	pH:	4.5			5			5.5			6			6.5			7			7.5			8			8.5
	0		1285379	1252406	1332660	1183141	1184100	1227254	1097087	1105690	1138272	1109182	1076556	1127555	903468	885095	940049	790158	791208	830850	718841	702901	723243	621237	630961	658218	636369	628330	628778
	2.5e-06		1367281	1356109	1351669	1285309	1314962	1297899	1165367	1185363	1178080	1131249	1144577	1149100	1011469	990909	977910	864285	878481	858862	727995	738813	723963	656357	655364	665325	661615	653048	626866
	7.5e-06		1380280	1430944	1440581	1374097	1322005	1370191	1306699	1284690	1298753	1264608	1206318	1250417	1109763	1123950	1124582	967545	953543	962833	797531	776531	785597	709946	685919	692389	674701	664216	692775
	2.5e-05		1461607	1457670	1436691	1387865	1397635	1377017	1418564	1430539	1434065	1343529	1356614	1330669	1258255	1255109	1258399	1082595	1086128	1085543	890240	895568	895205	739264	734361	724535	701873	696219	711082
	7.5e-05		1490691	1467831	1493041	1411322	1432626	1414300	1472285	1488305	1478869	1421469	1458103	1479276	1369210	1344096	1359849	1280671	1299258	1258431	1154000	1138202	1129316	884136	881029	890312	795099	809169	833041
	0.00025		1511844	1469828	1472125	1465291	1428144	1431785	1482714	1491428	1522652	1493343	1488831	1465530	1419519	1385818	1396525	1392537	1368066	1370864	1281136	1294132	1296411	1135914	1118007	1112739	991231	1027790	1037953
	0.00075		1505974	1457785	1436379	1452626	1423457	1395509	1535135	1502931	1532135	1512587	1487507	1454235	1442129	1420966	1403444	1408663	1384976	1355858	1359729	1348526	1326033	1238194	1241788	1224050	1188901	1183400	1147237
	0.0025		1431624	1401922	1381507	1325555	1317519	1336733	1478587	1474431	1415986	1393197	1413060	1461994	1407300	1369827	1344100	1370682	1369486	1298465	1342541	1347303	1327186	1244591	1211050	1184418	1174269	1170052	1050640
	TAT 80 Normalized:
	[ATP]	pH:	4.5			5			5.5			6			6.5			7			7.5			8			8.5
	0		0.878511	0.855975	0.910826	0.84232	0.843003	0.873725	0.728909	0.734625	0.756272	0.751061	0.728969	0.763501	0.64077	0.627739	0.666715	0.567665	0.568419	0.596899	0.521273	0.509714	0.524465	0.485822	0.493426	0.514742	0.527899	0.521231	0.521602
	2.5e-06		0.934488	0.926852	0.923818	0.915057	0.936168	0.92402	0.774274	0.78756	0.782721	0.766003	0.775028	0.77809	0.717368	0.702786	0.693567	0.620919	0.631118	0.617023	0.527911	0.535756	0.524987	0.513287	0.51251	0.5203	0.548842	0.541735	0.520016
	7.5e-06		0.943372	0.977999	0.984586	0.978268	0.941182	0.975487	0.868176	0.853553	0.862896	0.856304	0.816834	0.846695	0.787082	0.797143	0.797592	0.695103	0.685044	0.691718	0.578336	0.563108	0.569682	0.555194	0.536405	0.541464	0.559698	0.551	0.574691
	2.5e-05		0.998956	0.996266	0.981927	0.98807	0.995026	0.980347	0.942499	0.950455	0.952798	0.909744	0.918604	0.901036	0.892397	0.890166	0.892499	0.777758	0.780296	0.779875	0.645565	0.649428	0.649165	0.578122	0.574288	0.566603	0.582238	0.577548	0.589878
	7.5e-05		1.01883	1.00321	1.02044	1.00477	1.01994	1.00689	0.978192	0.988835	0.982566	0.962519	0.987325	1.00166	0.97109	0.953279	0.964451	0.920059	0.933413	0.904082	0.836832	0.825376	0.818932	0.691415	0.688985	0.696245	0.659574	0.671246	0.691049
	0.00025		1.03329	1.00457	1.00615	1.04319	1.01675	1.01934	0.985121	0.99091	1.01166	1.01119	1.00813	0.992355	1.00677	0.982869	0.990463	1.00043	0.982846	0.984856	0.929026	0.93845	0.940103	0.888311	0.874308	0.870188	0.822275	0.852602	0.861033
	0.00075		1.02928	0.996344	0.981714	1.03418	1.01341	0.993512	1.01995	0.998553	1.01796	1.02422	1.00724	0.984706	1.02281	1.0078	0.99537	1.01201	0.994994	0.974075	0.986018	0.977894	0.961583	0.968297	0.971107	0.957236	0.986252	0.981689	0.95169
	0.0025		0.978464	0.958164	0.944211	0.943709	0.937988	0.951667	0.982379	0.979617	0.940786	0.943376	0.956826	0.98996	0.998105	0.971528	0.953281	0.984725	0.983866	0.932843	0.973554	0.977007	0.962419	0.973299	0.94707	0.926243	0.974114	0.970616	0.871558

## Sheet: Supplementary Figure 6
	Supplementary Figure 5
	A-C Mismatch Raw:
	[ATP]	pH:	4.5			5			5.5			6			6.5			7			7.5			8			8.5
	0		169639	165681	167219	114757	118975	124369	107190	108410	115156	97801	96962	93776	129573	118123	119353	141639	140454	147302	119035	112805	114632	141205	147990	139385	131085	133218	138309
	2.5e-06		171162	168181	167837	122430	126374	125028	120923	114839	119192	105744	103581	106778	125225	122694	125461	149419	152819	153462	123028	122538	125416	151153	140426	141189	145421	141307	146346
	7.5e-06		172024	167860	179010	125265	122912	126869	118994	117325	120794	107622	109681	112804	128202	125943	136784	154106	151683	159891	127953	127260	130651	143767	145577	148778	146548	145109	144881
	2.5e-05		174825	165249	177532	123715	122325	125558	119398	117403	124275	116824	114011	115793	138543	135165	147158	163491	163722	166330	140999	139913	143726	164404	159288	166364	161269	159331	165260
	7.5e-05		184535	179259	185350	127955	128046	129068	131589	131946	133412	139362	133945	136361	188447	200303	202266	246141	245768	250385	230730	233726	231760	289945	263075	271941	264774	261630	269616
	0.00025		223531	227376	222611	159837	169220	160963	184543	185533	190894	261782	256103	249774	423393	440572	444511	598231	571313	572127	511684	514626	531932	661484	629183	626304	584025	598783	641790
	0.00075		432133	422126	424075	351914	339188	336491	430909	431018	444596	567186	568589	538950	778956	752152	755192	911367	876744	867060	721830	721695	750454	870740	870592	876028	812918	819903	865628
	0.0025		759101	753479	733549	660195	654026	687981	774870	779848	795049	798332	852837	837739	923074	926483	889644	1070844	1049425	1095184	885237	900425	909831	1038057	1070550	1033598	1009908	1031192	991402
	A-C Mismatch Normalized:
	[ATP]	pH:	4.5			5			5.5			6			6.5			7			7.5			8			8.5
	0		0.105202	0.102747	0.103701	0.060288	0.062504	0.065338	0.06965	0.070443	0.074826	0.083435	0.082719	0.080001	0.11879	0.108293	0.109421	0.114286	0.11333	0.118856	0.117668	0.11151	0.113316	0.120579	0.126373	0.119025	0.115931	0.117817	0.12232
	2.5e-06		0.106146	0.104298	0.104084	0.064319	0.066391	0.065684	0.078574	0.07462	0.077449	0.090211	0.088366	0.091093	0.114804	0.112484	0.11502	0.120564	0.123307	0.123826	0.121616	0.121131	0.123976	0.129074	0.119914	0.120565	0.128609	0.124971	0.129427
	7.5e-06		0.106681	0.104098	0.111013	0.065808	0.064572	0.066651	0.07732	0.076236	0.07849	0.091813	0.09357	0.096234	0.117533	0.115462	0.125401	0.124346	0.122391	0.129014	0.126484	0.125799	0.129151	0.122767	0.124312	0.127046	0.129606	0.128334	0.128132
	2.5e-05		0.108418	0.102479	0.110097	0.064994	0.064264	0.065962	0.077583	0.076286	0.080752	0.099664	0.097264	0.098784	0.127014	0.123917	0.134912	0.131918	0.132105	0.134209	0.13938	0.138307	0.142076	0.140389	0.136021	0.142063	0.142625	0.140911	0.146155
	7.5e-05		0.114439	0.111168	0.114945	0.067222	0.067269	0.067806	0.085504	0.085736	0.086689	0.118891	0.11427	0.116331	0.172765	0.183634	0.185434	0.198607	0.198307	0.202032	0.228081	0.231043	0.229099	0.247593	0.224647	0.232218	0.234164	0.231384	0.238447
	0.00025		0.138623	0.141007	0.138052	0.083971	0.0889	0.084562	0.119913	0.120556	0.124039	0.223329	0.218484	0.213085	0.388159	0.403908	0.407519	0.482704	0.460984	0.461641	0.50581	0.508718	0.525825	0.564861	0.537278	0.534819	0.516508	0.52956	0.567595
	0.00075		0.267987	0.261782	0.26299	0.184879	0.178193	0.176777	0.279997	0.280067	0.28889	0.483872	0.485069	0.459784	0.714132	0.689559	0.692346	0.735368	0.707432	0.699618	0.713543	0.713409	0.741838	0.74355	0.743424	0.748066	0.71894	0.725117	0.765556
	0.0025		0.470757	0.46727	0.454911	0.346835	0.343595	0.361433	0.503496	0.506731	0.516608	0.681065	0.727564	0.714683	0.846257	0.849382	0.815609	0.864048	0.846765	0.883688	0.875074	0.890088	0.899386	0.886427	0.914174	0.88262	0.893156	0.91198	0.87679
	A-G Mismatch Raw:
	[ATP]	pH:	4.5			5			5.5			6			6.5			7			7.5			8			8.5
	0		347424	326565	331293	254345	260670	271522	303341	308161	319604	269988	285032	277679	259262	248132	243258	229354	231232	244306	233795	233973	240487	237743	271013	254044	220929	224422	226856
	2.5e-06		343513	335694	337954	273481	278565	269981	343161	336908	341670	312280	283806	282901	262581	257186	250617	243734	250045	245613	256683	244878	253004	269568	250676	252591	242033	227010	226475
	7.5e-06		337144	346516	350648	278327	269535	280900	338732	343503	347085	294952	288823	297953	258356	260428	274386	247721	239196	254367	255143	249927	257496	251865	255398	259943	242650	239797	240389
	2.5e-05		340084	340576	360719	288395	271907	280506	352796	358705	352542	316637	312793	314318	285177	285842	293887	261145	261330	265631	272511	275615	284973	280467	280406	283125	263549	255075	264753
	7.5e-05		346978	354931	365381	307094	307639	309716	444280	434805	447125	420365	385849	406290	374606	393784	408245	353980	342291	352605	358006	368937	366331	374922	357018	374686	335193	339194	340116
	0.00025		389018	417926	415321	431421	429194	414958	672875	668034	696116	699816	674580	660833	649388	671584	676641	579748	617555	580503	593701	601080	614488	657538	644605	630446	590779	617506	606900
	0.00075		620835	640268	642359	677367	666716	665420	933359	903876	949982	872397	885588	851726	856149	863946	850852	792291	770340	759417	758661	751673	796188	836896	848484	799320	785658	772652	772638
	0.0025		1005849	984245	966971	851198	853388	873173	1095024	1103030	1105015	1019133	1053955	1045949	959261	954133	896260	859944	876962	883071	902141	936692	955906	963002	1014252	1006558	913298	882164	877530
	A-G Mismatch Normalized:
	[ATP]	pH:	4.5			5			5.5			6			6.5			7			7.5			8			8.5
	0		0.189209	0.177849	0.180424	0.237421	0.243326	0.253455	0.246097	0.250007	0.259291	0.236731	0.249922	0.243475	0.253388	0.24251	0.237747	0.239092	0.241049	0.254679	0.230059	0.230234	0.236644	0.217558	0.248004	0.232475	0.226356	0.229934	0.232428
	2.5e-06		0.187079	0.18282	0.184051	0.255284	0.26003	0.252017	0.278402	0.273329	0.277193	0.273814	0.248847	0.248054	0.256632	0.251359	0.244939	0.254082	0.260661	0.256041	0.252581	0.240965	0.248961	0.246681	0.229393	0.231146	0.247978	0.232586	0.232038
	7.5e-06		0.18361	0.188714	0.190964	0.259808	0.251601	0.262209	0.274809	0.27868	0.281586	0.25862	0.253246	0.261252	0.252502	0.254528	0.268169	0.258239	0.249352	0.265167	0.251066	0.245933	0.253381	0.230481	0.233714	0.237874	0.24861	0.245687	0.246294
	2.5e-05		0.185211	0.185479	0.196449	0.269206	0.253815	0.261842	0.286219	0.291013	0.286013	0.277634	0.274264	0.275601	0.278716	0.279366	0.287228	0.272232	0.272425	0.276909	0.268156	0.271211	0.280419	0.256655	0.256599	0.259087	0.270023	0.26134	0.271256
	7.5e-05		0.188966	0.193297	0.198988	0.286661	0.287169	0.289108	0.360439	0.352752	0.362747	0.368585	0.338321	0.356244	0.366119	0.384862	0.398995	0.369009	0.356824	0.367576	0.352285	0.363041	0.360477	0.343091	0.326707	0.342875	0.343426	0.347526	0.34847
	0.00025		0.211861	0.227604	0.226186	0.402715	0.400636	0.387347	0.545895	0.541968	0.564751	0.613614	0.591487	0.579433	0.634675	0.656368	0.66131	0.604362	0.643775	0.60515	0.584213	0.591474	0.604668	0.601712	0.589877	0.57692	0.60529	0.632674	0.621807
	0.00075		0.338109	0.348693	0.349831	0.632296	0.622354	0.621144	0.757223	0.733304	0.770709	0.764937	0.776503	0.746812	0.836751	0.844372	0.831574	0.825929	0.803046	0.79166	0.746537	0.739661	0.783465	0.765843	0.776447	0.731457	0.804956	0.791631	0.791616
	0.0025		0.54779	0.536024	0.526616	0.794561	0.796605	0.815074	0.88838	0.894875	0.896485	0.893598	0.924131	0.917111	0.937527	0.932515	0.875954	0.896455	0.914195	0.920564	0.887724	0.921723	0.94063	0.881242	0.928141	0.9211	0.935731	0.903832	0.899085

## Sheet: Supplementary Figure 7
	Supplementary Figure 7
	pH-Window Raw:
	[ATP]	pH:	4.5			5			5.5			6			6.5			7			7.5			8			8.5
	0		613211	663101	705775	651129	664290	724117	609618	627190	654999	703831	762550	823630	746517	769238	814716	693701	674483	701761	508672	547761	615071	558887	572956	624142	537683	600101	586428
	2.5e-06		709773	706314	694844	752134	761932	757551	680485	687521	676038	829887	814593	651363	823493	791907	796950	764454	764004	748104	594293	618791	604191	607510	598456	599902	616966	583642	598764
	7.5e-06		716598	746205	723265	767561	744577	789848	709040	707479	704589	889923	861078	879987	882254	894412	877729	794654	781244	794641	614289	618839	632849	596868	585050	609479	622015	599363	595665
	2.5e-05		824957	784936	836745	836152	840528	851052	842508	826452	866814	1070887	1079518	1102902	1077650	1066043	1146656	952398	950421	967967	684306	689403	705978	615990	620264	628288	618632	601732	630792
	7.5e-05		993531	998649	987887	1066922	1085980	1023758	1062799	1103585	1055312	1311419	1344444	1360694	1300096	1268364	1339856	1158893	1262220	1185878	857634	906752	868452	724824	760250	778344	671341	658147	663859
	0.00025		1438736	1407997	1402010	1517341	1473034	1498339	1382232	1377343	1390759	1561930	1524792	1566447	1423269	1405703	1454001	1436666	1413014	1378685	1199853	1220110	1230981	1131396	1168925	1152662	959050	954547	995101
	0.00075		1503627	1487432	1489472	1601035	1626550	1604800	1444986	1374752	1465981	1594844	1603180	1640632	1483150	1437434	1500619	1400476	1455682	1439766	1278536	1259290	1343109	1331018	1317118	1372313	1221555	1230701	1274335
	0.0025		1530890	1521057	1491493	1622896	1655569	1659314	1434331	1505407	1504399	1591312	1645663	1658523	1491000	1512728	1554363	1423019	1480496	1434142	1307205	1434231	1376881	1408849	1476266	1438001	1395813	1424002	1431394
	pH-Window Normalized:
	[ATP]	pH:	4.5			5			5.5			6			6.5			7			7.5			8			8.5
	0		0.384041	0.415286	0.442012	0.375761	0.383356	0.417882	0.400654	0.412202	0.430479	0.423647	0.458991	0.495756	0.491383	0.506338	0.536274	0.467534	0.454582	0.472966	0.358004	0.385515	0.432887	0.362063	0.371177	0.404337	0.341663	0.381326	0.372637
	2.5e-06		0.444516	0.44235	0.435166	0.434051	0.439705	0.437177	0.447229	0.451853	0.444306	0.499523	0.490317	0.392066	0.542051	0.52126	0.524579	0.51522	0.514916	0.5042	0.418264	0.435505	0.42523	0.393562	0.387696	0.388633	0.392042	0.370867	0.380476
	7.5e-06		0.44879	0.467333	0.452966	0.442953	0.429689	0.455815	0.465996	0.46497	0.463071	0.535659	0.518297	0.529679	0.580729	0.588732	0.577751	0.535574	0.526536	0.535565	0.432337	0.435539	0.4454	0.386668	0.379012	0.394837	0.395251	0.380857	0.378507
	2.5e-05		0.516653	0.491589	0.524036	0.482537	0.485062	0.491135	0.553714	0.543162	0.569688	0.644585	0.64978	0.663855	0.709346	0.701706	0.754768	0.641888	0.640556	0.652381	0.481615	0.485202	0.496868	0.399055	0.401824	0.407022	0.393101	0.382362	0.400828
	7.5e-05		0.622228	0.625433	0.618693	0.615712	0.62671	0.590803	0.698494	0.725299	0.693573	0.789365	0.809243	0.819024	0.855767	0.83488	0.881939	0.78106	0.850699	0.799247	0.603603	0.638173	0.611217	0.469561	0.492511	0.504233	0.426594	0.41821	0.42184
	0.00025		0.90105	0.881799	0.87805	0.875645	0.850076	0.864679	0.908432	0.905219	0.914036	0.940151	0.917797	0.94287	0.936844	0.925281	0.957073	0.968271	0.95233	0.929193	0.844457	0.858714	0.866365	0.73295	0.757262	0.746727	0.609415	0.606553	0.632323
	0.00075		0.94169	0.931548	0.932825	0.923944	0.938669	0.926117	0.949675	0.903516	0.963474	0.959963	0.96498	0.987523	0.976259	0.946168	0.987758	0.94388	0.981087	0.97036	0.899834	0.886289	0.945281	0.862271	0.853266	0.889023	0.77622	0.782032	0.809758
	0.0025		0.958765	0.952606	0.934091	0.93656	0.955416	0.957577	0.942673	0.989385	0.988723	0.957837	0.990552	0.998292	0.981427	0.995729	1.02313	0.959073	0.997811	0.96657	0.920012	1.00941	0.96905	0.912692	0.956366	0.931577	0.88695	0.904862	0.909559
